# Supplementary material for: Elevation Influences Belowground Biomass Proportion in Forests by Affecting Climatic Factors, Soil Nutrients and Key Leaf Traits
Source: Plants (Basel). 2024 Feb 28;13(5):674. doi: 10.3390/plants13050674 (PMC10935182; doi:10.3390/plants13050674)
Supplement: Supplementary file 1 [file plants-13-00674-s001.zip]

Archive with 2 entries (2 files):
- supplementary Figure.pdf
- Table S1.xls
